# Supplementary material for: Evaluation of Plant-Based Byproducts as Green Fining Agents for Precision Winemaking
Source: Molecules. 2022 Mar 3;27(5):1671. doi: 10.3390/molecules27051671 (PMC8911674; doi:10.3390/molecules27051671)
Supplement: Supplementary file 1 [file molecules-27-01671-s001.zip]

Archive with 1 entries (1 files):
- molecules-1585291-supplementary.pdf
